# Supplementary material for: COVID-19 vaccine hesitancy in Zambia: a glimpse at the possible challenges ahead for COVID-19 vaccination rollout in sub-Saharan Africa
Source: Hum Vaccin Immunother. 2021 Jul 6;18(1):1–6. doi: 10.1080/21645515.2021.1948784 (PMC8920139; doi:10.1080/21645515.2021.1948784)
Supplement: Supplemental Material [file KHVI_A_1948784_SM8910.zip]

Archive with 6 entries (6 files):
- ZambiaCOVID_SupplementaryMaterial1_Map.docx
- ZambiaCOVID_SupplementaryMaterial1_Questionnaire.docx
- ZambiaCOVID_SupplementaryMaterial2_Table.docx
- ZambiaCOVID_SupplementaryMaterial3_Table.docx
- ZambiaCOVID_SupplementaryMaterial4_MaternalEducationTable.docx
- ZambiaCOVID_SupplementaryMaterial6_Figure.pdf
